# Supplementary material for: Dual role of ramR mutation in enhancing immune activation and elevating eravacycline resistance in Klebsiella pneumoniae
Source: IMetaOmics. 2024 Nov 9;1(2):e39. doi: 10.1002/imo2.39 (PMC12806483; doi:10.1002/imo2.39)
Supplement: Supplementary file 2 — Table S1: Eravacycline MIC with or without PAβN, gene mutations of ramR, oqxR, and acrR, and gene expression level of ramA, oqxB, and acrB of 119 isolates. Table S2: Gene mutation types in 119 K. pneumoniae clinical isolates. Table S3: Linear Regression of gene factors related to MIC. Table S4: Information of 500 Klebsiella pneumoniae isolated from 5 hospitals. Table S5: Primers used in this study. [file IMO2-1-e39-s002.xlsx]

## Sheet: S1
Table S1 Eravacycline MIC with or without PAβN, gene mutations of ramR, oqxR and acrR, and gene expression level of ramA, oqxB, and acrB of 119 isolates.
Strain Number	MIC(mg/L)		Gene mutation			Gene expression level			MIC foldchange
	ERV	ERV + PAβN	ramR	oqxR	acrR	ramA foldchange	oqxB foldchange	acrB foldchange	PAβN
E01-101	0.25	0.0625	K194stop	-	595 Insertion	2.4326	1.37019	0.788673	4
E01-102	0.125	0.0625	K194stop	-	596 Insertion	3.72567	4.27041	1.61328	2
E01-103	0.25	0.0625	K194stop	stop160Y	WT	0	2.35381	0.65293	4
E01-106	0.125	0.0625	K194stop	stop160Y	WT	0.726147	2.5359	3.06843	2
E01-107	0.125	0.0625	WT	stop160Y	WT	2.95536	0.540862	0.771997	2
E01-108	0.125	0.0625	I141T K194stop	WT	WT	9.54669	2.18764	1.27015	2
E01-110	0.125	0.03125	K194stop	WT	WT	6.36429	1.54043	1.6358	4
E01-111	0.25	0.03125	K194stop	WT	WT	27.379	2.30437	4.02782	8
E01-112	0.25	0.03125	K194stop	WT	WT	1.23399	0.827406	0.517632	8
E01-121	0.25	0.03125	I141T K194stop	WT	WT	1.94531	9.16838	0.400535	8
E01-127	0.25	0.03125	K194stop	WT	WT	0	0	1.97247	8
E01-130	0.125	0.03125	K194stop	stop160Y	WT	0	0.819321	6.95235	4
E01-131	0.5	0.0625	K194stop	WT	WT	3.15469	2.66083	2.04557	8
E01-158	0.5	0.03125	K194stop	stop160Y	246 deletion	0	0.715736	4.91605	16
E01-168	0.25	0.03125	K194stop	-	WT	4.11246	0.31864	1.16743	8
E01-182	0.125	0.03125	K194stop	stop160Y	WT	4.53154	0.7457	2.27626	4
E02-305	0.25	0.03125	K194stop	stop160Y	WT	5.2537	0.702222	3.27161	8
E02-306	2	0.0625	A19V D152G K194stop	WT	WT	92.4115	60.9424	2.34974	32
E02-308	0.25	0.0625	K194stop	stop160Y	WT	2.46229	0.658231	0.812252	4
E02-309	0.25	0.0625	K194stop	WT	F185L	0	1.10957	0.421177	4
E02-310	8	0.0625	Deletion	WT	WT	360.786	5.93552	0.52033	128
E02-316	0.25	0.125	K194stop	WT	WT	0	1.6245	0.946058	2
E02-318	1	0.125	I141T K194stop	WT	WT	11.652	2.52166	1.56374	8
E02-326	2	0.03125	K194stop	Deletion	WT	0	698.202	6.63456	64
E02-327	1	0.0625	K194stop	T8A	WT	0	116.97	1.70232	16
E02-330	4	0.125	K63R	WT	-	17.1781	0	7.02501	32
E02-344	8	0.125	L58P I141T K194stop	stop160Y	WT	1752.26	14.339	13.595	64
E02-347	8	0.25	-	D95E V137L	Y114F V165I S215P	9.22682	0.915416	0	32
E02-348	1	2	K194stop	WT	WT	0.308498	0.461158	1.0693	0.5
E02-352	8	0.0625	G151D K194stop	WT	WT	144.842	4.7349	0.595979	128
E02-357	1	0.0625	-	-	Y114F V165I S213N	7.32333	6.29574	0	16
E02-370	1	0.0625	K194stop	-	WT	4.04648	16.8343	1.60214	16
E02-398	2	0.125	K194stop	V145G	WT	0	355.819	3.66167	16
E03-101	2	0.125	WT	-	-	7.29378	0	4.42804	16
E03-103	1	0.0625	A19V F45L K194stop	WT	543-546 insertion TTGC	-	0.281143	0.981119	16
E03-105	1	0.25	WT	-	-	2.42279	0	1.90528	4
E03-106	1	0.25	-	-	-	0.434271	0.0584495	1.43727	4
E03-108	1	0.25	WT	-	-	0.336031	0	2.74473	4
E03-110	1	0.125	WT	-	-	16.8343	0	2.50244	8
E03-111	8	0.03125	-	WT	Deletion	0	0	14.8941	256
E03-113	2	0.25	WT	-	-	7.67411	0	5.72258	8
E03-114	2	0.25	WT	-	-	10.605	0	5.20537	8
E03-115	2	0.25	WT	-	-	14.8941	0	3.34035	8
E03-119	4	0.125	WT	-	-	18.9396	0	3.64689	32
E03-120	4	0.25	WT	-	-	3.45017	0	0.577009	16
E03-121	2	0.0625	A19V F45L K194stop	WT	543-546 insertion TTGC	1180.35	1.88149	4.39237	32
E03-123	1	0.0625	WT	-	-	0.872564	0	3.24901	16
E03-124	0.25	0.03125	K194stop	stop160Y	WT	1.2283	0.695762	12.8765	8
E03-125	4	0.25	WT	-	-	76.8159	0	8.67381	16
E03-126	16	0.25	WT	-	-	7.86711	0	18.8305	64
E03-128	0.25	0.03125	K194stop	stop160Y	WT	6.24774	3.59668	3.58838	8
E03-129	8	0.0625	Q122stop	WT	WT	264.416	1.51572	1.71317	128
E03-131	0.5	0.0625	WT	-	-	5.58865	0	4.02085	8
E03-134	0.5	0.125	A19V F45L K194stop	WT	543-546 insertion TTGC	1092.44	3.23403	0.607097	4
E03-135	1	0.25	WT	-	-	0	0	2.03261	4
E03-136	2	0.125	WT	-	-	0	0	4.16986	16
E03-145	1	0.0625	A19V F45L K194stop	WT	543-546 insertion TTGC	253.06	1.00463	1.51572	16
E03-147	1	0.0625	WT	-	Insertion	1.76541	0	0.182167	16
E03-149	1	0.0625	A19V A20T K194stop	WT	WT	1.40444	0.827406	3.05958	16
E03-151	2	0.0625	A19V F45L K194stop	G63C	543-546 insertion TTGC	344.096	3.23403	4.47949	32
E03-156	0.25	0.125	K194stop	WT	WT	15.207	0.764895	2.36199	2
E03-158	1	0.125	A2G K194stop	WT	WT	7.29378	0	0.395934	8
E03-173	8	0.125	Deletion	WT	WT	138.781	0	2.20381	64
E03-181	1	0.03125	K194stop	Insertion	WT	0	162.017	1.82134	32
E04-101	1	0.125	-	-	-	0	0	2.08975	8
E04-102	0.5	0.0625	K194stop	WT	WT	0	6.78963	0.597358	8
E04-103	1	0.125	-	-	-	0	0	1.12506	8
E04-104	4	0.25	-	-	-	0	0	4.04648	16
E04-106	4	0.25	WT	-	-	12.2101	0	2.26577	16
E04-107	2	0.25	WT	-	-	0	0	2.96905	8
E04-108	0.5	0.125	-	WT	-	0	0.948246	1.4406	4
E04-109	1	0.125	-	WT	-	0	2.63902	3.29436	8
E04-110	4	0.25	WT	-	-	17.7121	0	3.13109	16
E04-112	2	2	WT	-	-	0	0	3.16748	1
E04-115	0.25	0.25	K194stop	WT	WT	0.612734	0.251739	2.32409	1
E04-117	2	0.0625	WT	V137G	WT	10.9536	423.632	0.814131	32
E04-119	0.25	0.0625	K194stop	stop160Y	WT	0	0.247129	0.922316	4
E04-123	0.125	0.0625	K194stop	stop160Y	WT	0	3.4822	0.742262	2
E04-141	1	0.125	K194stop	WT	WT	2.38392	0.240927	0.468677	8
E04-144	0.125	0.0625	K194stop	stop160Y	WT	0	9.73603	0.313528	2
E04-151	2	0.125	WT	-	-	0.365177	0	0.905425	16
E04-155	1	0.125	WT	-	-	0	0	0.478525	8
E04-158	2	0.03125	-	Insertion	WT	0	23.5883	5.82934	64
E04-159	2	0.125	-	-	-	0	0	1.01162	16
E04-160	8	0.25	WT	-	-	116.97	0	8.81524	32
E04-163	4	0.125	308-318 deletion	WT	WT	378.286	2.28153	9.29636	32
E04-168	2	0.125	WT	-	-	0.451668	0	1.68958	16
E04-181	8	0.0625	-	WT	WT	74.8882	0	6.54322	128
E04-183	1	0.0625	-	WT	-	0	0.66281	4.9703	16
E04-187	2	0.125	-	-	-	0	0.127038	4.04648	16
E04-188	8	0.125	WT	WT	M1I	0	11.7127	6.52812	64
E04-189	1	0.03125	A19V F45L K194stop	WT	139 deletion	198.088	0.272942	2.05148	32
E04-190	2	0.125	WT	-	-	0.443396	0	1.15936	16
E04-191	8	0.125	F165L	-	-	7.88986	0	10.8028	64
E04-193	2	0.125	WT	-	-	0.290511	0	1.14076	16
E04-198	1	0.0625	-	WT	-	0	1.19472	0.690956	16
E04-200	4	0.0625	T43M K194stop	WT	WT	1517.52	9.29771	5.44526	64
E05-102	2	0.25	WT	-	-	3.41843	0	1.87905	8
E05-109	2	0.125	A19V T50I K194stop	WT	WT	21.3081	1.55114	7.1602	16
E05-111	1	0.125	K194stop	WT	WT	0.97041	0.66128	2.25532	8
E05-120	8	0.25	K194stop	WT	WT	1.5351	0.994815	1.84997	32
E05-127	0.5	0.0625	K194stop	WT	WT	6.82108	4.30695	1.60956	8
E05-132	0.25	0.03125	K194stop	WT	WT	1.09177	1.11729	0.963707	8
E05-134	0.5	0.0625	K194stop	WT	WT	0	1.96791	2.18354	8
E05-137	2	0.125	I141T K194stop	WT	WT	0	11.9037	0	16
E05-148	1	0.0625	K194stop	WT	WT	0.151075	0.0493776	0.647671	16
E05-159	4	0.0625	E7stop	WT	WT	628.891	8.03705	1.66632	64
E05-160	1	0.125	K194stop	WT	WT	0	2.08012	0.561231	8
E05-163	1	0.125	K194stop	T27A	WT	7.4127	265.028	2.73208	8
E05-167	4	0.25	K194stop	WT	WT	1.85746	6.30939	2.0209	16
E05-174	2	0.125	WT	-	-	0	0	3.64689	16
E05-180	1	0.0625	K194stop	WT	WT	1.94981	0.615572	0.708742	16
E05-182	8	0.125	K194stop	WT	WT	86.2229	0	2.43401	64
E05-183	8	0.125	Insertion	WT	WT	145.345	56.7546	3.67226	64
E05-184	4	0.125	A19V K194stop	WT	WT	9.51915	1.59107	1.30134	32
E05-188	1	0.03125	A19V K194stop	WT	WT	6.94833	1.83613	1.43727	32
E05-190	0.25	0.0625	K194stop	WT	WT	1.1434	6.53189	0.512278	4
E05-194	1	0.25	K194stop	WT	WT	0	0	1.2283	4
E05-197	8	0.125	Deletion	WT	WT	452.989	0	6.6807	64

## Sheet: S2
Table S2 Gene mutation types in 119 K. pneumoniae clinical isolates.
Mutations	Gene
	ramR	acrR	oqxR
Nonsense mutation	E7stop, Q122stop, K194stop	-	-
Missense mutation	F165L, K62R	F185L, Y114F + V165I + S215P, Y114F + V165I + S213N, M1I	T8A, D95E + V137L, V145G, G63C, V137G, T27A
Missense mutation+Nonsense mutation	I141T + K194stop, A19V + D152G + K194stop, L58P + I141T + K194stop, G151D + K194stop, A19V + F45L + K194stop, A2G + K194stop, T43M + K194stop, A19V + T50I + K194stop, A19V + K194stop	-	-
Insertion	521 ins	Insertion	595 ins, 543 - 546 ins, 800bp ins
Deletion	77 - 78 del, 308 - 318 del	264 del	139 del, 246 del,

## Sheet: S3
Table S4 Linear Regression of gene factors related to MIC.
Model	Unstandardized Coefficients		Standardized Coefficients	t	P value
	B	Std. Error	Beta
Constant	1.935	0.313		6.172	0
acrR Deletion	3.773	1.484	0.173	2.543	0.012
ramR F165L	6.065	2.069	0.198	2.932	0.004
ramR Insertion	6.932	2.074	0.226	3.342	0.001
ramR Deletion	6.932	2.074	0.226	3.342	0.001
ramR L58P	7.247	2.169	0.236	3.341	0.001
ramR WT	0.788	0.466	0.126	1.692	0.093
oqxR stop160Y	-1.182	0.65	-0.141	-1.818	0.072
ramR L58P I141T	7.623	2.196	0.249	3.471	0.001
Dependent variable：eravacycline MIC（mg/L）

## Sheet: S4
Table S4 Information of 500 Klebsiella pneumoniae isolated from 5 hospitals.
Country	City	Site	Isolate number	Gender	Age	Isolate collection date	Specimen type	Department	Isolate identification
China	Beijing	Peking Union Medical College Hospital	E01-101	female	70	2018-05-17	Blood	Obstetrics and Gynecology	K.pneumoniae
China	Beijing	Peking Union Medical College Hospital	E01-102	male	29	2018-06-02	Blood	(General) Internal Medicine	K.pneumoniae
China	Beijing	Peking Union Medical College Hospital	E01-103	male	64	2018-06-15	Pleural fluid	(General) Internal Medicine	K.pneumoniae
China	Beijing	Peking Union Medical College Hospital	E01-104	male	54	2018-07-30	Blood	(General) Internal Medicine	K.pneumoniae
China	Beijing	Peking Union Medical College Hospital	E01-105	male	32	2018-07-23	Blood	Emergency Department	K.pneumoniae
China	Beijing	Peking Union Medical College Hospital	E01-106	male	55	2018-08-09	Blood	Intensive Care Medicine	K.pneumoniae
China	Beijing	Peking Union Medical College Hospital	E01-107	male	70	2018-07-26	Tissue	(General) Internal Medicine	K.pneumoniae
China	Beijing	Peking Union Medical College Hospital	E01-108	male	32	2018-07-25	Liver	(General) Internal Medicine	K.pneumoniae
China	Beijing	Peking Union Medical College Hospital	E01-109	male	64	2018-08-21	Drainage	Surgery	K.pneumoniae
China	Beijing	Peking Union Medical College Hospital	E01-110	male	72	2018-05-09	Sputum	Other Departments	K.pneumoniae
China	Beijing	Peking Union Medical College Hospital	E01-111	male	63	2018-05-08	Sputum	(General) Internal Medicine	K.pneumoniae
China	Beijing	Peking Union Medical College Hospital	E01-112	female	38	2018-05-07	Sputum	Neurology	K.pneumoniae
China	Beijing	Peking Union Medical College Hospital	E01-113	male	43	2018-07-25	Sputum	Surgery	K.pneumoniae
China	Beijing	Peking Union Medical College Hospital	E01-114	female	79	2018-07-25	Sputum	Intensive Care Medicine	K.pneumoniae
China	Beijing	Peking Union Medical College Hospital	E01-115	female	46	2018-07-28	Sputum	Other Departments	K.pneumoniae
China	Beijing	Peking Union Medical College Hospital	E01-116	female	9d	2018-05-26	Rectal	Pediatrics	K.pneumoniae
China	Beijing	Peking Union Medical College Hospital	E01-117	male	33	2018-05-27	Sputum	Intensive Care Medicine	K.pneumoniae
China	Beijing	Peking Union Medical College Hospital	E01-118	male	66	2018-06-05	Sputum	Surgery	K.pneumoniae
China	Beijing	Peking Union Medical College Hospital	E01-119	female	80	2018-06-02	Sputum	Surgery	K.pneumoniae
China	Beijing	Peking Union Medical College Hospital	E01-120	female	12d	2018-06-04	Throat	Pediatrics	K.pneumoniae
China	Beijing	Peking Union Medical College Hospital	E01-121	female	69	2018-06-05	Sputum	Surgery	K.pneumoniae
China	Beijing	Peking Union Medical College Hospital	E01-122	female	54	2018-06-08	Sputum	(General) Internal Medicine	K.pneumoniae
China	Beijing	Peking Union Medical College Hospital	E01-123	female	58	2018-06-07	Sputum	Surgery	K.pneumoniae
China	Beijing	Peking Union Medical College Hospital	E01-124	male	3d	2018-06-11	Throat	Pediatrics	K.pneumoniae
China	Beijing	Peking Union Medical College Hospital	E01-125	female	57	2018-06-12	Sputum	Surgery	K.pneumoniae
China	Beijing	Peking Union Medical College Hospital	E01-126	male	69	2018-06-25	Sputum	Surgery	K.pneumoniae
China	Beijing	Peking Union Medical College Hospital	E01-127	male	36	2018-07-31	Bronchial	(General) Internal Medicine	K.pneumoniae
China	Beijing	Peking Union Medical College Hospital	E01-128	male	80	2018-07-31	Sputum	(General) Internal Medicine	K.pneumoniae
China	Beijing	Peking Union Medical College Hospital	E01-129	male	61	2018-08-01	Sputum	Emergency Department	K.pneumoniae
China	Beijing	Peking Union Medical College Hospital	E01-130	male	71	2018-08-05	Sputum	Intensive Care Medicine	K.pneumoniae
China	Beijing	Peking Union Medical College Hospital	E01-131	male	54	2018-08-07	Sputum	(General) Internal Medicine	K.pneumoniae
China	Beijing	Peking Union Medical College Hospital	E01-132	male	74	2018-08-06	Sputum	Surgery	K.pneumoniae
China	Beijing	Peking Union Medical College Hospital	E01-133	female	7	2018-06-04	Throat	Pediatrics	K.pneumoniae
China	Beijing	Peking Union Medical College Hospital	E01-134	male	61	2018-05-31	Sputum	(General) Internal Medicine	K.pneumoniae
China	Beijing	Peking Union Medical College Hospital	E01-135	male	57	2018-06-03	Sputum	Emergency Department	K.pneumoniae
China	Beijing	Peking Union Medical College Hospital	E01-136	male	40	2018-07-14	Sputum	Surgery	K.pneumoniae
China	Beijing	Peking Union Medical College Hospital	E01-137	female	50	2018-07-12	Sputum	Neurology	K.pneumoniae
China	Beijing	Peking Union Medical College Hospital	E01-138	female	20	2018-07-21	Sputum	(General) Internal Medicine	K.pneumoniae
China	Beijing	Peking Union Medical College Hospital	E01-139	female	11d	2018-07-24	Throat	Pediatrics	K.pneumoniae
China	Beijing	Peking Union Medical College Hospital	E01-140	male	91	2018-05-12	Sputum	Other Departments	K.pneumoniae
China	Beijing	Peking Union Medical College Hospital	E01-141	female	48	2018-05-17	Bronchial	(General) Internal Medicine	K.pneumoniae
China	Beijing	Peking Union Medical College Hospital	E01-142	female	68	2018-05-09	Sputum	Intensive Care Medicine	K.pneumoniae
China	Beijing	Peking Union Medical College Hospital	E01-143	female	44	2018-08-28	Sputum	(General) Internal Medicine	K.pneumoniae
China	Beijing	Peking Union Medical College Hospital	E01-144	female	21	2018-09-11	Sputum	Surgery	K.pneumoniae
China	Beijing	Peking Union Medical College Hospital	E01-145	male	88	2018-10-01	Sputum	Surgery	K.pneumoniae
China	Beijing	Peking Union Medical College Hospital	E01-146	male	96	2018-09-26	Sputum	Other Departments	K.pneumoniae
China	Beijing	Peking Union Medical College Hospital	E01-147	male	65	2018-09-25	Sputum	(General) Internal Medicine	K.pneumoniae
China	Beijing	Peking Union Medical College Hospital	E01-148	female	63	2018-09-26	Sputum	Intensive Care Medicine	K.pneumoniae
China	Beijing	Peking Union Medical College Hospital	E01-149	female	20d	2018-10-03	Throat	Pediatrics	K.pneumoniae
China	Beijing	Peking Union Medical College Hospital	E01-150	male	45	2018-10-19	Bronchial	Intensive Care Medicine	K.pneumoniae
China	Beijing	Peking Union Medical College Hospital	E01-151	male	67	2018-10-08	Sputum	(General) Internal Medicine	K.pneumoniae
China	Beijing	Peking Union Medical College Hospital	E01-152	male	58	2018-10-12	Sputum	Other Departments	K.pneumoniae
China	Beijing	Peking Union Medical College Hospital	E01-153	female	43	2018-10-12	Bronchial	(General) Internal Medicine	K.pneumoniae
China	Beijing	Peking Union Medical College Hospital	E01-154	female	60	2018-10-18	Sputum	(General) Internal Medicine	K.pneumoniae
China	Beijing	Peking Union Medical College Hospital	E01-155	female	37	2018-10-19	Sputum	Surgery	K.pneumoniae
China	Beijing	Peking Union Medical College Hospital	E01-156	male	30	2018-10-21	Sputum	Emergency Department	K.pneumoniae
China	Beijing	Peking Union Medical College Hospital	E01-157	female	45	2018-10-23	Sputum	(General) Internal Medicine	K.pneumoniae
China	Beijing	Peking Union Medical College Hospital	E01-158	male	60	2018-10-23	Sputum	Intensive Care Medicine	K.pneumoniae
China	Beijing	Peking Union Medical College Hospital	E01-159	male	38	2018-10-24	Bronchial	Intensive Care Medicine	K.pneumoniae
China	Beijing	Peking Union Medical College Hospital	E01-160	male	55	2018-10-28	Sputum	Intensive Care Medicine	K.pneumoniae
China	Beijing	Peking Union Medical College Hospital	E01-161	male	65	2018-10-27	Sputum	Surgery	K.pneumoniae
China	Beijing	Peking Union Medical College Hospital	E01-162	male	50	2018-10-28	Sputum	Intensive Care Medicine	K.pneumoniae
China	Beijing	Peking Union Medical College Hospital	E01-163	male	67	2018-10-28	Sputum	Surgery	K.pneumoniae
China	Beijing	Peking Union Medical College Hospital	E01-164	female	45	2018-10-27	Sputum	Other Departments	K.pneumoniae
China	Beijing	Peking Union Medical College Hospital	E01-165	male	45	2018-11-12	Sputum	Intensive Care Medicine	K.pneumoniae
China	Beijing	Peking Union Medical College Hospital	E01-166	male	81	2018-11-01	Sputum	(General) Internal Medicine	K.pneumoniae
China	Beijing	Peking Union Medical College Hospital	E01-167	female	60	2018-11-02	Sputum	(General) Internal Medicine	K.pneumoniae
China	Beijing	Peking Union Medical College Hospital	E01-168	male	68	2018-11-03	Sputum	Intensive Care Medicine	K.pneumoniae
China	Beijing	Peking Union Medical College Hospital	E01-169	female	68	2018-11-05	Sputum	(General) Internal Medicine	K.pneumoniae
China	Beijing	Peking Union Medical College Hospital	E01-170	female	47	2018-11-05	Sputum	(General) Internal Medicine	K.pneumoniae
China	Beijing	Peking Union Medical College Hospital	E01-171	female	65	2018-11-09	Throat	Dermatology and Venereology	K.pneumoniae
China	Beijing	Peking Union Medical College Hospital	E01-172	male	70	2018-11-16	Sputum	(General) Internal Medicine	K.pneumoniae
China	Beijing	Peking Union Medical College Hospital	E01-173	male	16	2018-11-16	Sputum	(General) Internal Medicine	K.pneumoniae
China	Beijing	Peking Union Medical College Hospital	E01-174	male	0d	2018-11-30	Mouth	Pediatrics	K.pneumoniae
China	Beijing	Peking Union Medical College Hospital	E01-175	female	63	2018-11-23	Bronchial	(General) Internal Medicine	K.pneumoniae
China	Beijing	Peking Union Medical College Hospital	E01-176	male	96	2018-11-25	Tracheal	Emergency Department	K.pneumoniae
China	Beijing	Peking Union Medical College Hospital	E01-177	female	61	2018-11-26	Sputum	(General) Internal Medicine	K.pneumoniae
China	Beijing	Peking Union Medical College Hospital	E01-178	male	46	2018-12-02	Sputum	Emergency Department	K.pneumoniae
China	Beijing	Peking Union Medical College Hospital	E01-179	male	68	2018-12-16	Sputum	Intensive Care Medicine	K.pneumoniae
China	Beijing	Peking Union Medical College Hospital	E01-180	female	77	2018-12-06	Broncho-alveolar lavage	(General) Internal Medicine	K.pneumoniae
China	Beijing	Peking Union Medical College Hospital	E01-181	female	55	2018-12-10	Sputum	(General) Internal Medicine	K.pneumoniae
China	Beijing	Peking Union Medical College Hospital	E01-182	male	72	2018-12-11	Sputum	Surgery	K.pneumoniae
China	Beijing	Peking Union Medical College Hospital	E01-183	male	56	2018-12-14	Sputum	Intensive Care Medicine	K.pneumoniae
China	Beijing	Peking Union Medical College Hospital	E01-184	male	83	2018-11-04	Sputum	Emergency Department	K.pneumoniae
China	Beijing	Peking Union Medical College Hospital	E01-185	female	28	2018-05-29	Vagina	Obstetrics and Gynecology	K.pneumoniae
China	Beijing	Peking Union Medical College Hospital	E01-186	female	35	2018-05-07	Vagina	Obstetrics and Gynecology	K.pneumoniae
China	Beijing	Peking Union Medical College Hospital	E01-187	female	58	2018-05-09	Urine	Emergency Department	K.pneumoniae
China	Beijing	Peking Union Medical College Hospital	E01-188	female	44	2018-06-06	Urine	(General) Internal Medicine	K.pneumoniae
China	Beijing	Peking Union Medical College Hospital	E01-189	female	59	2018-06-13	Vagina	Obstetrics and Gynecology	K.pneumoniae
China	Beijing	Peking Union Medical College Hospital	E01-190	female	19	2018-06-13	Drainage	Intensive Care Medicine	K.pneumoniae
China	Beijing	Peking Union Medical College Hospital	E01-191	male	84	2018-06-14	Urine	Surgery	K.pneumoniae
China	Beijing	Peking Union Medical College Hospital	E01-192	male	64	2018-06-18	Drainage	Surgery	K.pneumoniae
China	Beijing	Peking Union Medical College Hospital	E01-193	male	72	2018-06-26	Urine	Emergency Department	K.pneumoniae
China	Beijing	Peking Union Medical College Hospital	E01-194	male	71	2018-07-27	Drainage	Surgery	K.pneumoniae
China	Beijing	Peking Union Medical College Hospital	E01-195	male	61	2018-07-11	Bile	Intensive Care Medicine	K.pneumoniae
China	Beijing	Peking Union Medical College Hospital	E01-196	female	50	2018-07-13	Drainage	Emergency Department	K.pneumoniae
China	Beijing	Peking Union Medical College Hospital	E01-197	female	64	2018-07-30	Drainage	Other Departments	K.pneumoniae
China	Beijing	Peking Union Medical College Hospital	E01-198	female	62	2018-08-01	Pus	Intensive Care Medicine	K.pneumoniae
China	Beijing	Peking Union Medical College Hospital	E01-199	female	85	2018-08-02	Secretion	(General) Internal Medicine	K.pneumoniae
China	Beijing	Peking Union Medical College Hospital	E01-200	male	30	2018-08-02	Pus	Otorhinolaryngology	K.pneumoniae
China	Beijing	Peking University first hospital	E02-301	male	86	20190129	Bile	Emergency Department	K.pneumoniae
China	Beijing	Peking University first hospital	E02-302	male	70	20190213	Blood	Emergency Department	K.pneumoniae
China	Beijing	Peking University first hospital	E02-303	male	70	20190225	Blood	Emergency Department	K.pneumoniae
China	Beijing	Peking University first hospital	E02-304	female	33	20190322	Bile	Emergency Department	K.pneumoniae
China	Beijing	Peking University first hospital	E02-305	male	56	20190402	Aspirate, fine-needle	Infectious Diseases	K.pneumoniae
China	Beijing	Peking University first hospital	E02-306	male	83	20190420	Abdominal fluid	Surgical Intensive Care Unit	K.pneumoniae
China	Beijing	Peking University first hospital	E02-307	female	64	20190424	Drain	Emergency Department	K.pneumoniae
China	Beijing	Peking University first hospital	E02-308	male	83	20190503	Bile	Emergency Department	K.pneumoniae
China	Beijing	Peking University first hospital	E02-309	female	74	20190505	Drain	Surgical Intensive Care Unit	K.pneumoniae
China	Beijing	Peking University first hospital	E02-310	female	51	20190514	Blood	Emergency Department	K.pneumoniae
China	Beijing	Peking University first hospital	E02-311	female	99	20190516	Blood	Emergency Department	K.pneumoniae
China	Beijing	Peking University first hospital	E02-312	female	80	20190606	Aspirate, fine-needle	General Surgical Unit	K.pneumoniae
China	Beijing	Peking University first hospital	E02-313	male	43	20190817	Abdominal fluid	Intensive Care Medicine	K.pneumoniae
China	Beijing	Peking University first hospital	E02-314	male	49	20190912	Abdominal fluid	Intensive Care Medicine	K.pneumoniae
China	Beijing	Peking University first hospital	E02-315	male	62	20191105	Drain	Intensive Care Medicine	K.pneumoniae
China	Beijing	Peking University first hospital	E02-316	female	78	20191108	Abdominal fluid	General Surgical Unit	K.pneumoniae
China	Beijing	Peking University first hospital	E02-317	male	49	20191102	Drain	Intensive Care Medicine	K.pneumoniae
China	Beijing	Peking University first hospital	E02-318	male	46	20200101	Pleural fluid	Respiratory Medicine	K.pneumoniae
China	Beijing	Peking University first hospital	E02-319	female	93	20200115	Sputum	Intensive Care Medicine	K.pneumoniae
China	Beijing	Peking University first hospital	E02-320	male	86	20200119	Blood	Outpatient Department	K.pneumoniae
China	Beijing	Peking University first hospital	E02-321	female	47	20200202	Pus	General Surgical Unit	K.pneumoniae
China	Beijing	Peking University first hospital	E02-322	male	81	20200213	Sputum	Outpatient Department	K.pneumoniae
China	Beijing	Peking University first hospital	E02-323	male	71	20200214	Dialysis fluid	Nephrology	K.pneumoniae
China	Beijing	Peking University first hospital	E02-324	male	78	20200225	Blood	Emergency Department	K.pneumoniae
China	Beijing	Peking University first hospital	E02-325	female	86	20200224	Blood	Emergency Department	K.pneumoniae
China	Beijing	Peking University first hospital	E02-326	female	40	20200227	Aspirate, fine-needle	Obstetrics and Gynecology	K.pneumoniae
China	Beijing	Peking University first hospital	E02-327	female	60	20200303	Abdominal fluid	General Surgical Unit	K.pneumoniae
China	Beijing	Peking University first hospital	E02-328	female	78	20200312	Blood	Cardiac Intensive Care Unit	K.pneumoniae
China	Beijing	Peking University first hospital	E02-329	female	86	20200313	Bile	Emergency Department	K.pneumoniae
China	Beijing	Peking University first hospital	E02-330	male	90	20200316	Sputum	Emergency Department	K.pneumoniae
China	Beijing	Peking University first hospital	E02-331	male	52	20200329	Blood	Emergency Department	K.pneumoniae
China	Beijing	Peking University first hospital	E02-332	male	71	20200404	Blood	Neurology	K.pneumoniae
China	Beijing	Peking University first hospital	E02-333	male	81	20200426	Drain	Intensive Care Medicine	K.pneumoniae
China	Beijing	Peking University first hospital	E02-334	female	84	20200507	Blood	General Surgical Unit	K.pneumoniae
China	Beijing	Peking University first hospital	E02-335	male	91	20200510	Urine	Emergency Department	K.pneumoniae
China	Beijing	Peking University first hospital	E02-336	female	88	20200527	Sputum	Neurology	K.pneumoniae
China	Beijing	Peking University first hospital	E02-337	male	46	20200527	Tissue	Nephrology	K.pneumoniae
China	Beijing	Peking University first hospital	E02-338	male	46	20200528	Urine	Obstetrics and Gynecology	K.pneumoniae
China	Beijing	Peking University first hospital	E02-339	female	50	20200530	Urine	Outpatient Department	K.pneumoniae
China	Beijing	Peking University first hospital	E02-340	female	85	20200527	Blood	Emergency Department	K.pneumoniae
China	Beijing	Peking University first hospital	E02-341	male	59	20200529	Broncho-alveolar lavage	Respiratory Medicine	K.pneumoniae
China	Beijing	Peking University first hospital	E02-342	male	69	20200601	Blood	Emergency Department	K.pneumoniae
China	Beijing	Peking University first hospital	E02-343	female	32	20200604	Urine	Outpatient Department	K.pneumoniae
China	Beijing	Peking University first hospital	E02-344	female	57	20200603	Sputum	Emergency Department	K.pneumoniae
China	Beijing	Peking University first hospital	E02-345	female	54	20200607	Blood	Emergency Department	K.pneumoniae
China	Beijing	Peking University first hospital	E02-346	female	59	20200608	Blood	Oncology unit	K.pneumoniae
China	Beijing	Peking University first hospital	E02-347	male	57	20200608	Broncho-alveolar lavage	Respiratory Intensive Care Unit	K.pneumoniae
China	Beijing	Peking University first hospital	E02-348	female	85	20200610	Urine	Emergency Department	K.pneumoniae
China	Beijing	Peking University first hospital	E02-349	female	62	20200611	Sputum	Respiratory Medicine	K.pneumoniae
China	Beijing	Peking University first hospital	E02-350	female	67	20200611	Urine	Outpatient Department	K.pneumoniae
China	Beijing	Peking University first hospital	E02-351	male	69	20200613	Aspirate, fine-needle	(General) Internal Medicine	K.pneumoniae
China	Beijing	Peking University first hospital	E02-352	male	61	20200613	Blood	Emergency Department	K.pneumoniae
China	Beijing	Peking University first hospital	E02-353	male	85	20200612	Bile	Emergency Department	K.pneumoniae
China	Beijing	Peking University first hospital	E02-354	male	85	20200614	Blood	Emergency Department	K.pneumoniae
China	Beijing	Peking University first hospital	E02-355	female	81	20200616	Dialysis fluid	Nephrology	K.pneumoniae
China	Beijing	Peking University first hospital	E02-356	male	65	20200621	Urine	Urology	K.pneumoniae
China	Beijing	Peking University first hospital	E02-357	female	31	20200625	Urine	Obstetrics and Gynecology	K.pneumoniae
China	Beijing	Peking University first hospital	E02-358	male	59	20200707	Tissue	Intensive Care Medicine	K.pneumoniae
China	Beijing	Peking University first hospital	E02-359	male	63	20200714	Dialysis fluid	Nephrology	K.pneumoniae
China	Beijing	Peking University first hospital	E02-360	male	84	20200714	Wound	Neurology	K.pneumoniae
China	Beijing	Peking University first hospital	E02-361	female	31	20200716	Uterus	Obstetrics and Gynecology	K.pneumoniae
China	Beijing	Peking University first hospital	E02-362	male	51	20200718	Blood	Cardiac Surgery	K.pneumoniae
China	Beijing	Peking University first hospital	E02-363	male	62	20200719	Blood	Neurology	K.pneumoniae
China	Beijing	Peking University first hospital	E02-364	female	38	20200721	Blood	Emergency Department	K.pneumoniae
China	Beijing	Peking University first hospital	E02-365	female	69	20200720	Pus	Respiratory Intensive Care Unit	K.pneumoniae
China	Beijing	Peking University first hospital	E02-366	male	62	20200721	Drain	Intensive Care Medicine	K.pneumoniae
China	Beijing	Peking University first hospital	E02-367	male	81	20200723	Blood	Emergency Department	K.pneumoniae
China	Beijing	Peking University first hospital	E02-368	male	62	20200727	Blood	Emergency Department	K.pneumoniae
China	Beijing	Peking University first hospital	E02-369	male	56	20200726	Aspirate, fine-needle	Emergency Department	K.pneumoniae
China	Beijing	Peking University first hospital	E02-370	female	64	20200727	Sputum	Cardiac Surgery	K.pneumoniae
China	Beijing	Peking University first hospital	E02-371	male	83	20200726	Pus	General Surgical Unit	K.pneumoniae
China	Beijing	Peking University first hospital	E02-372	male	62	20200807	Aspirate, fine-needle	General Surgical Unit	K.pneumoniae
China	Beijing	Peking University first hospital	E02-373	female	75	20200806	Wound	Outpatient Department	K.pneumoniae
China	Beijing	Peking University first hospital	E02-374	female	72	20200807	Urine	Outpatient Department	K.pneumoniae
China	Beijing	Peking University first hospital	E02-375	female	48	20200808	Blood	Neurosurgery	K.pneumoniae
China	Beijing	Peking University first hospital	E02-376	female	79	20200808	Blood	Respiratory Medicine	K.pneumoniae
China	Beijing	Peking University first hospital	E02-377	male	71	20200807	Pus	Urology	K.pneumoniae
China	Beijing	Peking University first hospital	E02-378	female	52	20200811	Blood	Emergency Department	K.pneumoniae
China	Beijing	Peking University first hospital	E02-379	female	27	20200814	Urine	Obstetrics and Gynecology	K.pneumoniae
China	Beijing	Peking University first hospital	E02-380	female	30	20200821	Wound	Outpatient Department	K.pneumoniae
China	Beijing	Peking University first hospital	E02-381	male	49	20200822	Tissue	Endocrinology	K.pneumoniae
China	Beijing	Peking University first hospital	E02-382	female	36	20200829	Urine	Obstetrics and Gynecology	K.pneumoniae
China	Beijing	Peking University first hospital	E02-383	female	56	20200831	Urine	Outpatient Department	K.pneumoniae
China	Beijing	Peking University first hospital	E02-384	female	24	20200901	Blood	Obstetrics and Gynecology	K.pneumoniae
China	Beijing	Peking University first hospital	E02-385	female	89	20200902	Drain	Intensive Care Medicine	K.pneumoniae
China	Beijing	Peking University first hospital	E02-386	female	38	20200902	Urine	Obstetrics and Gynecology	K.pneumoniae
China	Beijing	Peking University first hospital	E02-387	male	85	20200902	Blood	Emergency Department	K.pneumoniae
China	Beijing	Peking University first hospital	E02-388	male	61	20200903	Blood	Outpatient Department	K.pneumoniae
China	Beijing	Peking University first hospital	E02-389	male	85	20200908	Urine	Neurosurgery	K.pneumoniae
China	Beijing	Peking University first hospital	E02-390	male	12min	20200910	Blood	Pediatric Intensive Care Unit	K.pneumoniae
China	Beijing	Peking University first hospital	E02-391	male	72	20200914	Abdominal fluid	Urology	K.pneumoniae
China	Beijing	Peking University first hospital	E02-392	male	85	20200915	Blood	Emergency Department	K.pneumoniae
China	Beijing	Peking University first hospital	E02-393	male	3m	20200920	Cerebrospinal fluid	Pediatric Intensive Care Unit	K.pneumoniae
China	Beijing	Peking University first hospital	E02-394	female	2	20201007	Cerebrospinal fluid	Pediatric Surgery	K.pneumoniae
China	Beijing	Peking University first hospital	E02-395	male	71	20201019	Blood	Cardiology	K.pneumoniae
China	Beijing	Peking University first hospital	E02-396	male	38	20201110	Dialysis fluid	Emergency Department	K.pneumoniae
China	Beijing	Peking University first hospital	E02-397	male	23	20201117	Blood	Oncology unit	K.pneumoniae
China	Beijing	Peking University first hospital	E02-398	female	50	20201118	Urine	Outpatient Department	K.pneumoniae
China	Beijing	Peking University first hospital	E02-399	female	79	20201120	Urine	Neurology	K.pneumoniae
China	Beijing	Peking University first hospital	E02-400	male	58	20201130	Blood	Emergency Department	K.pneumoniae
China	Hangzhou	Sir Run Run Shaw Hospital,Zhejiang University	003-101	male	65	2019-03-06	Sputum	(General) Internal Medicine	K.pneumoniae
China	Hangzhou	Sir Run Run Shaw Hospital,Zhejiang University	003-102	male	59	2019-03-06	B. brushing	Surgery	K.pneumoniae
China	Hangzhou	Sir Run Run Shaw Hospital,Zhejiang University	003-103	male	69	2019-03-05	Sputum	Emergency Room	K.pneumoniae
China	Hangzhou	Sir Run Run Shaw Hospital,Zhejiang University	003-104	female	85	2019-03-15	Sputum	(General) Internal Medicine	K.pneumoniae
China	Hangzhou	Sir Run Run Shaw Hospital,Zhejiang University	003-105	male	82	2019-03-15	Sputum	(General) Internal Medicine	K.pneumoniae
China	Hangzhou	Sir Run Run Shaw Hospital,Zhejiang University	003-106	male	52	2019-03-16	Sputum	(General) Internal Medicine	K.pneumoniae
China	Hangzhou	Sir Run Run Shaw Hospital,Zhejiang University	003-107	female	86	2019-03-16	Sputum	Intensive Care Medicine	K.pneumoniae
China	Hangzhou	Sir Run Run Shaw Hospital,Zhejiang University	003-108	male	86	2019-03-16	Sputum	Intensive Care Medicine	K.pneumoniae
China	Hangzhou	Sir Run Run Shaw Hospital,Zhejiang University	003-109	male	70	2019-03-23	Sputum	Surgery	K.pneumoniae
China	Hangzhou	Sir Run Run Shaw Hospital,Zhejiang University	003-110	male	90	2019-03-25	Sputum	Surgery	K.pneumoniae
China	Hangzhou	Sir Run Run Shaw Hospital,Zhejiang University	003-111	female	59	2019-03-25	Sputum	Surgery	K.pneumoniae
China	Hangzhou	Sir Run Run Shaw Hospital,Zhejiang University	003-112	male	56	2019-03-27	Sputum	Emergency Room	K.pneumoniae
China	Hangzhou	Sir Run Run Shaw Hospital,Zhejiang University	003-113	male	67	2019-03-28	Sputum	Intensive Care Medicine	K.pneumoniae
China	Hangzhou	Sir Run Run Shaw Hospital,Zhejiang University	003-114	male	58	2019-03-29	Sputum	Surgery	K.pneumoniae
China	Hangzhou	Sir Run Run Shaw Hospital,Zhejiang University	003-115	female	83	2019-03-29	Sputum	Surgery	K.pneumoniae
China	Hangzhou	Sir Run Run Shaw Hospital,Zhejiang University	003-116	male	84	2019-03-29	Sputum	(General) Internal Medicine	K.pneumoniae
China	Hangzhou	Sir Run Run Shaw Hospital,Zhejiang University	003-117	male	70	2019-04-01	Sputum	Surgery	K.pneumoniae
China	Hangzhou	Sir Run Run Shaw Hospital,Zhejiang University	003-118	male	60	2019-03-29	Sputum	(General) Internal Medicine	K.pneumoniae
China	Hangzhou	Sir Run Run Shaw Hospital,Zhejiang University	003-119	male	85	2019-04-06	Sputum	Intensive Care Medicine	K.pneumoniae
China	Hangzhou	Sir Run Run Shaw Hospital,Zhejiang University	003-120	male	26	2019-04-09	Sputum	Intensive Care Medicine	K.pneumoniae
China	Hangzhou	Sir Run Run Shaw Hospital,Zhejiang University	003-121	male	63	2019-04-18	Sputum	Surgery	K.pneumoniae
China	Hangzhou	Sir Run Run Shaw Hospital,Zhejiang University	003-122	male	72	2019-04-25	Sputum	(General) Internal Medicine	K.pneumoniae
China	Hangzhou	Sir Run Run Shaw Hospital,Zhejiang University	003-123	male	63	2019-04-30	Sputum	Surgery	K.pneumoniae
China	Hangzhou	Sir Run Run Shaw Hospital,Zhejiang University	003-124	male	60	2019-04-30	Sputum	Surgery	K.pneumoniae
China	Hangzhou	Sir Run Run Shaw Hospital,Zhejiang University	003-125	male	86	2019-05-06	Sputum	(General) Internal Medicine	K.pneumoniae
China	Hangzhou	Sir Run Run Shaw Hospital,Zhejiang University	003-126	male	72	2019-05-07	Sputum	(General) Internal Medicine	K.pneumoniae
China	Hangzhou	Sir Run Run Shaw Hospital,Zhejiang University	003-127	male	72	2019-05-10	Sputum	Surgery	K.pneumoniae
China	Hangzhou	Sir Run Run Shaw Hospital,Zhejiang University	003-128	male	31	2019-03-07	Liver	(General) Internal Medicine	K.pneumoniae
China	Hangzhou	Sir Run Run Shaw Hospital,Zhejiang University	003-129	male	51	2019-03-07	Bile	Surgery	K.pneumoniae
China	Hangzhou	Sir Run Run Shaw Hospital,Zhejiang University	003-130	female	63	2019-03-08	Liver	Surgery	K.pneumoniae
China	Hangzhou	Sir Run Run Shaw Hospital,Zhejiang University	003-131	female	36	2019-03-06	Bile	(General) Internal Medicine	K.pneumoniae
China	Hangzhou	Sir Run Run Shaw Hospital,Zhejiang University	003-132	male	87	2019-03-05	Bile	Surgery	K.pneumoniae
China	Hangzhou	Sir Run Run Shaw Hospital,Zhejiang University	003-133	male	62	2019-03-05	Bile	Surgery	K.pneumoniae
China	Hangzhou	Sir Run Run Shaw Hospital,Zhejiang University	003-134	female	86	2019-03-09	Abdominal fluid	Intensive Care Medicine	K.pneumoniae
China	Hangzhou	Sir Run Run Shaw Hospital,Zhejiang University	003-135	female	59	2019-03-13	Bile	Surgery	K.pneumoniae
China	Hangzhou	Sir Run Run Shaw Hospital,Zhejiang University	003-136	male	37	2019-03-13	Abdominal fluid	Surgery	K.pneumoniae
China	Hangzhou	Sir Run Run Shaw Hospital,Zhejiang University	003-137	male	61	2019-03-19	Abdominal fluid	Surgery	K.pneumoniae
China	Hangzhou	Sir Run Run Shaw Hospital,Zhejiang University	003-138	male	60	2019-03-19	Liver	Surgery	K.pneumoniae
China	Hangzhou	Sir Run Run Shaw Hospital,Zhejiang University	003-139	male	57	2019-03-20	Bile	Surgery	K.pneumoniae
China	Hangzhou	Sir Run Run Shaw Hospital,Zhejiang University	003-140	male	61	2019-03-20	Bile	Surgery	K.pneumoniae
China	Hangzhou	Sir Run Run Shaw Hospital,Zhejiang University	003-141	female	73	2019-03-22	Abdominal fluid	Intensive Care Medicine	K.pneumoniae
China	Hangzhou	Sir Run Run Shaw Hospital,Zhejiang University	003-142	male	72	2019-03-12	Blood	Surgery	K.pneumoniae
China	Hangzhou	Sir Run Run Shaw Hospital,Zhejiang University	003-143	female	71	2019-03-15	Blood	Intensive Care Medicine	K.pneumoniae
China	Hangzhou	Sir Run Run Shaw Hospital,Zhejiang University	003-144	male	85	2019-03-16	Blood	(General) Internal Medicine	K.pneumoniae
China	Hangzhou	Sir Run Run Shaw Hospital,Zhejiang University	003-145	male	81	2019-03-17	Blood	(General) Internal Medicine	K.pneumoniae
China	Hangzhou	Sir Run Run Shaw Hospital,Zhejiang University	003-146	female	65	2019-03-17	Blood	Surgery	K.pneumoniae
China	Hangzhou	Sir Run Run Shaw Hospital,Zhejiang University	003-147	female	82	2019-03-19	Blood	Surgery	K.pneumoniae
China	Hangzhou	Sir Run Run Shaw Hospital,Zhejiang University	003-148	male	56	2019-03-27	Blood	Intensive Care Medicine	K.pneumoniae
China	Hangzhou	Sir Run Run Shaw Hospital,Zhejiang University	003-149	male	47	2019-03-28	Blood	Surgery	K.pneumoniae
China	Hangzhou	Sir Run Run Shaw Hospital,Zhejiang University	003-150	male	70	2019-04-03	Blood	Surgery	K.pneumoniae
China	Hangzhou	Sir Run Run Shaw Hospital,Zhejiang University	003-151	male	43	2019-04-08	Blood	Surgery	K.pneumoniae
China	Hangzhou	Sir Run Run Shaw Hospital,Zhejiang University	003-152	male	62	2019-04-09	Blood	(General) Internal Medicine	K.pneumoniae
China	Hangzhou	Sir Run Run Shaw Hospital,Zhejiang University	003-153	male	66	2019-04-09	Blood	Surgery	K.pneumoniae
China	Hangzhou	Sir Run Run Shaw Hospital,Zhejiang University	003-154	male	69	2019-04-17	Blood	Surgery	K.pneumoniae
China	Hangzhou	Sir Run Run Shaw Hospital,Zhejiang University	003-155	male	57	2019-03-11	Urine	(General) Internal Medicine	K.pneumoniae
China	Hangzhou	Sir Run Run Shaw Hospital,Zhejiang University	003-156	male	71	2019-03-13	Urine	Surgery	K.pneumoniae
China	Hangzhou	Sir Run Run Shaw Hospital,Zhejiang University	003-157	female	51	2019-03-17	Urine	(General) Internal Medicine	K.pneumoniae
China	Hangzhou	Sir Run Run Shaw Hospital,Zhejiang University	003-158	female	44	2019-03-17	Urine	Surgery	K.pneumoniae
China	Hangzhou	Sir Run Run Shaw Hospital,Zhejiang University	003-159	female	63	2019-03-26	Urine	Surgery	K.pneumoniae
China	Hangzhou	Sir Run Run Shaw Hospital,Zhejiang University	003-160	female	47	2019-04-03	Urine	Surgery	K.pneumoniae
China	Hangzhou	Sir Run Run Shaw Hospital,Zhejiang University	003-161	female	67	2018-01-13	Sputum	Intensive Care Medicine	K.pneumoniae
China	Hangzhou	Sir Run Run Shaw Hospital,Zhejiang University	003-162	female	59	2018-01-11	Sputum	Intensive Care Medicine	K.pneumoniae
China	Hangzhou	Sir Run Run Shaw Hospital,Zhejiang University	003-163	female	29	2018-01-11	Urine	Surgery	K.pneumoniae
China	Hangzhou	Sir Run Run Shaw Hospital,Zhejiang University	003-164	male	75	2018-01-01	Sputum	(General) Internal Medicine	K.pneumoniae
China	Hangzhou	Sir Run Run Shaw Hospital,Zhejiang University	003-165	female	79	2018-01-13	Sputum	Surgery	K.pneumoniae
China	Hangzhou	Sir Run Run Shaw Hospital,Zhejiang University	003-166	male	59	2018-01-15	Blood	Surgery	K.pneumoniae
China	Hangzhou	Sir Run Run Shaw Hospital,Zhejiang University	003-167	male	55	2018-01-14	Sputum	Emergency Room	K.pneumoniae
China	Hangzhou	Sir Run Run Shaw Hospital,Zhejiang University	003-168	male	61	2018-01-22	Blood	(General) Internal Medicine	K.pneumoniae
China	Hangzhou	Sir Run Run Shaw Hospital,Zhejiang University	003-169	male	60	2018-01-23	Blood	Surgery	K.pneumoniae
China	Hangzhou	Sir Run Run Shaw Hospital,Zhejiang University	003-170	male	60	2018-01-21	Bile	Intensive Care Medicine	K.pneumoniae
China	Hangzhou	Sir Run Run Shaw Hospital,Zhejiang University	003-171	male	83	2018-01-25	Sputum	(General) Internal Medicine	K.pneumoniae
China	Hangzhou	Sir Run Run Shaw Hospital,Zhejiang University	003-172	male	78	2018-01-24	Sputum	Surgery	K.pneumoniae
China	Hangzhou	Sir Run Run Shaw Hospital,Zhejiang University	003-173	male	57	2018-01-29	Blood	(General) Internal Medicine	K.pneumoniae
China	Hangzhou	Sir Run Run Shaw Hospital,Zhejiang University	003-174	male	48	2018-01-27	Urine	Surgery	K.pneumoniae
China	Hangzhou	Sir Run Run Shaw Hospital,Zhejiang University	003-175	female	54	2018-01-29	Bile	Surgery	K.pneumoniae
China	Hangzhou	Sir Run Run Shaw Hospital,Zhejiang University	003-176	male	67	2018-10-11	Bile	Surgery	K.pneumoniae
China	Hangzhou	Sir Run Run Shaw Hospital,Zhejiang University	003-177	female	85	2018-10-02	Abdominal fluid	Surgery	K.pneumoniae
China	Hangzhou	Sir Run Run Shaw Hospital,Zhejiang University	003-178	male	72	2018-10-18	Sputum	(General) Internal Medicine	K.pneumoniae
China	Hangzhou	Sir Run Run Shaw Hospital,Zhejiang University	003-179	female	79	2018-10-19	CVC	Intensive Care Medicine	K.pneumoniae
China	Hangzhou	Sir Run Run Shaw Hospital,Zhejiang University	003-180	female	66	2018-10-04	Wound	Surgery	K.pneumoniae
China	Hangzhou	Sir Run Run Shaw Hospital,Zhejiang University	003-181	female	56	2018-10-06	Abdominal fluid	Intensive Care Medicine	K.pneumoniae
China	Hangzhou	Sir Run Run Shaw Hospital,Zhejiang University	003-182	male	63	2018-10-04	Blood	Surgery	K.pneumoniae
China	Hangzhou	Sir Run Run Shaw Hospital,Zhejiang University	003-183	male	64	2018-10-03	Blood	(General) Internal Medicine	K.pneumoniae
China	Hangzhou	Sir Run Run Shaw Hospital,Zhejiang University	003-184	male	60	2017-01-06	Sputum	Surgery	K.pneumoniae
China	Hangzhou	Sir Run Run Shaw Hospital,Zhejiang University	003-185	male	52	2017-01-15	Sputum	Emergency Room	K.pneumoniae
China	Hangzhou	Sir Run Run Shaw Hospital,Zhejiang University	003-186	female	42	2017-01-20	Sputum	Surgery	K.pneumoniae
China	Hangzhou	Sir Run Run Shaw Hospital,Zhejiang University	003-187	male	74	2016-12-20	Sputum	Surgery	K.pneumoniae
China	Hangzhou	Sir Run Run Shaw Hospital,Zhejiang University	003-188	male	66	2017-02-09	Sputum	Surgery	K.pneumoniae
China	Hangzhou	Sir Run Run Shaw Hospital,Zhejiang University	003-189	male	66	2017-02-03	Sputum	Surgery	K.pneumoniae
China	Hangzhou	Sir Run Run Shaw Hospital,Zhejiang University	003-190	female	67	2017-02-15	Sputum	(General) Internal Medicine	K.pneumoniae
China	Hangzhou	Sir Run Run Shaw Hospital,Zhejiang University	003-191	female	54	2017-02-22	Sputum	Surgery	K.pneumoniae
China	Hangzhou	Sir Run Run Shaw Hospital,Zhejiang University	003-192	male	41	2017-01-18	Bile	Surgery	K.pneumoniae
China	Hangzhou	Sir Run Run Shaw Hospital,Zhejiang University	003-193	male	76	2016-12-13	Urine	(General) Internal Medicine	K.pneumoniae
China	Hangzhou	Sir Run Run Shaw Hospital,Zhejiang University	003-194	female	65	2017-01-07	Urine	(General) Internal Medicine	K.pneumoniae
China	Hangzhou	Sir Run Run Shaw Hospital,Zhejiang University	003-195	female	38	2017-01-10	Urine	(General) Internal Medicine	K.pneumoniae
China	Hangzhou	Sir Run Run Shaw Hospital,Zhejiang University	003-196	female	62	2017-01-04	Urine	(General) Internal Medicine	K.pneumoniae
China	Hangzhou	Sir Run Run Shaw Hospital,Zhejiang University	003-197	male	81	2017-01-18	Urine	Surgery	K.pneumoniae
China	Hangzhou	Sir Run Run Shaw Hospital,Zhejiang University	003-198	male	66	2017-02-02	Urine	Surgery	K.pneumoniae
China	Hangzhou	Sir Run Run Shaw Hospital,Zhejiang University	003-199	male	65	2017-02-05	Urine	(General) Internal Medicine	K.pneumoniae
China	Hangzhou	Sir Run Run Shaw Hospital,Zhejiang University	003-200	male	88	2017-02-07	Urine	Surgery	K.pneumoniae
China	Shanghai	Huashan Hospital, Fudan University	E04-101	male	50	2020-01-02	Abdominal fluid	General Surgical Unit	K.pneumoniae
China	Shanghai	Huashan Hospital, Fudan University	E04-102	female	76	2020-01-03	Urine	Antenatal	K.pneumoniae
China	Shanghai	Huashan Hospital, Fudan University	E04-103	male	42	2020-01-02	Abdominal fluid	General Surgical Unit	K.pneumoniae
China	Shanghai	Huashan Hospital, Fudan University	E04-104	male	87	2020-01-02	Sputum	(General) Internal Medicine	K.pneumoniae
China	Shanghai	Huashan Hospital, Fudan University	E04-105	male	53	2020-01-05	Fluid	General Surgical Unit	K.pneumoniae
China	Shanghai	Huashan Hospital, Fudan University	E04-106	male	79	2020-01-04	Sputum	Intensive Care Medicine	K.pneumoniae
China	Shanghai	Huashan Hospital, Fudan University	E04-107	male	40	2020-01-04	Sputum	Emergency Intensive Care Unit	K.pneumoniae
China	Shanghai	Huashan Hospital, Fudan University	E04-108	female	65	2020-01-06	Sputum	neurosurgery	K.pneumoniae
China	Shanghai	Huashan Hospital, Fudan University	E04-109	male	16	2020-01-06	Sputum	Neurology	K.pneumoniae
China	Shanghai	Huashan Hospital, Fudan University	E04-110	male	49	2020-01-07	Urine	Emergency Intensive Care Unit	K.pneumoniae
China	Shanghai	Huashan Hospital, Fudan University	E04-111	male	91	2020-01-08	Sputum	Digestive Gastroenterology	K.pneumoniae
China	Shanghai	Huashan Hospital, Fudan University	E04-112	male	43	2020-01-08	Sputum	neurosurgery	K.pneumoniae
China	Shanghai	Huashan Hospital, Fudan University	E04-113	female	90	2020-01-08	Sputum	Digestive Gastroenterology	K.pneumoniae
China	Shanghai	Huashan Hospital, Fudan University	E04-114	female	80	2020-01-01	Blood	Emergency Department	K.pneumoniae
China	Shanghai	Huashan Hospital, Fudan University	E04-115	male	73	2020-01-02	Sputum	Neurology	K.pneumoniae
China	Shanghai	Huashan Hospital, Fudan University	E04-116	male	55	2020-01-02	Sputum	neurosurgery	K.pneumoniae
China	Shanghai	Huashan Hospital, Fudan University	E04-117	male	49	2020-01-03	Bile	Urology	K.pneumoniae
China	Shanghai	Huashan Hospital, Fudan University	E04-118	male	48	2020-01-03	Sputum	Infectious Diseases	K.pneumoniae
China	Shanghai	Huashan Hospital, Fudan University	E04-119	female	81	2020-01-05	Sputum	Nephrology	K.pneumoniae
China	Shanghai	Huashan Hospital, Fudan University	E04-120	female	65	2020-01-04	Sputum	neurosurgery	K.pneumoniae
China	Shanghai	Huashan Hospital, Fudan University	E04-121	male	68	2020-01-06	Sputum	neurosurgery	K.pneumoniae
China	Shanghai	Huashan Hospital, Fudan University	E04-122	male	59	2020-01-07	Pus	Infectious Diseases	K.pneumoniae
China	Shanghai	Huashan Hospital, Fudan University	E04-123	male	36	2020-01-07	Sputum	neurosurgery	K.pneumoniae
China	Shanghai	Huashan Hospital, Fudan University	E04-124	female	53	2020-01-09	Wound	Outpatient Department	K.pneumoniae
China	Shanghai	Huashan Hospital, Fudan University	E04-125	male	64	2020-01-08	Sputum	neurosurgery	K.pneumoniae
China	Shanghai	Huashan Hospital, Fudan University	E04-126	male	66	2020-01-10	Sputum	Infectious Diseases	K.pneumoniae
China	Shanghai	Huashan Hospital, Fudan University	E04-127	male	69	2020-01-10	Sputum	Dermatology and Venereology	K.pneumoniae
China	Shanghai	Huashan Hospital, Fudan University	E04-128	male	73	2020-01-10	Sputum	neurosurgery	K.pneumoniae
China	Shanghai	Huashan Hospital, Fudan University	E04-129	male	10	2020-01-10	Sputum	Digestive Gastroenterology	K.pneumoniae
China	Shanghai	Huashan Hospital, Fudan University	E04-130	male	82	2020-01-17	Blood	Digestive Gastroenterology	K.pneumoniae
China	Shanghai	Huashan Hospital, Fudan University	E04-131	male	48	2020-01-18	Sputum	General Surgical Unit	K.pneumoniae
China	Shanghai	Huashan Hospital, Fudan University	E04-132	male	49	2020-01-18	Sputum	Rehabilitation Medicine	K.pneumoniae
China	Shanghai	Huashan Hospital, Fudan University	E04-133	female	75	2020-01-20	Sputum	Intensive Care Medicine	K.pneumoniae
China	Shanghai	Huashan Hospital, Fudan University	E04-134	female	66	2020-01-23	Urine, clean-voided	Dermatology and Venereology	K.pneumoniae
China	Shanghai	Huashan Hospital, Fudan University	E04-135	male	73	2020-01-27	Sputum	Neurology	K.pneumoniae
China	Shanghai	Huashan Hospital, Fudan University	E04-136	male	71	2020-03-09	Urine	Neurology	K.pneumoniae
China	Shanghai	Huashan Hospital, Fudan University	E04-137	male	57	2020-03-10	Other	Infectious Diseases	K.pneumoniae
China	Shanghai	Huashan Hospital, Fudan University	E04-138	male	76	2020-03-13	Sputum	Neurology	K.pneumoniae
China	Shanghai	Huashan Hospital, Fudan University	E04-139	male	73	2020-03-13	Sputum	Rehabilitation Medicine	K.pneumoniae
China	Shanghai	Huashan Hospital, Fudan University	E04-140	male	34	2020-03-18	Other	Otorhinolaryngology (ENT)	K.pneumoniae
China	Shanghai	Huashan Hospital, Fudan University	E04-141	male	85	2020-03-19	Sputum	Digestive Gastroenterology	K.pneumoniae
China	Shanghai	Huashan Hospital, Fudan University	E04-142	female	26	2020-03-19	Urine	Emergency Department	K.pneumoniae
China	Shanghai	Huashan Hospital, Fudan University	E04-143	male	71	2020-03-23	Blood	General Surgical Unit	K.pneumoniae
China	Shanghai	Huashan Hospital, Fudan University	E04-144	female	75	2020-03-24	Urine	Outpatient Department	K.pneumoniae
China	Shanghai	Huashan Hospital, Fudan University	E04-145	male	37	2020-03-25	Sputum	neurosurgery	K.pneumoniae
China	Shanghai	Huashan Hospital, Fudan University	E04-146	female	48	2020-03-26	Pus	Infectious Diseases	K.pneumoniae
China	Shanghai	Huashan Hospital, Fudan University	E04-147	male	22	2020-03-25	Shunt fluid	General Surgical Unit	K.pneumoniae
China	Shanghai	Huashan Hospital, Fudan University	E04-148	male	77	2020-03-27	Sputum	General Surgical Unit	K.pneumoniae
China	Shanghai	Huashan Hospital, Fudan University	E04-149	male	71	2020-03-27	Pus	Infectious Diseases	K.pneumoniae
China	Shanghai	Huashan Hospital, Fudan University	E04-150	male	52	2020-03-28	Sputum	Emergency Intensive Care Unit	K.pneumoniae
China	Shanghai	Huashan Hospital, Fudan University	E04-151	female	91	2020-03-30	Sputum	Intensive Care Medicine	K.pneumoniae
China	Shanghai	Huashan Hospital, Fudan University	E04-152	male	62	2020-03-30	Blood	Emergency Intensive Care Unit	K.pneumoniae
China	Shanghai	Huashan Hospital, Fudan University	E04-153	female	62	2020-04-01	Sputum	neurosurgery	K.pneumoniae
China	Shanghai	Huashan Hospital, Fudan University	E04-154	male	72	2020-03-31	Shunt fluid	Unknown	K.pneumoniae
China	Shanghai	Huashan Hospital, Fudan University	E04-155	male	97	2020-04-03	Sputum	Digestive Gastroenterology	K.pneumoniae
China	Shanghai	Huashan Hospital, Fudan University	E04-156	male	56	2020-04-03	Urine	Intensive Care Medicine	K.pneumoniae
China	Shanghai	Huashan Hospital, Fudan University	E04-157	male	70	2020-04-08	Sputum	neurosurgery	K.pneumoniae
China	Shanghai	Huashan Hospital, Fudan University	E04-158	male	71	2020-04-07	Sputum	Rehabilitation Medicine	K.pneumoniae
China	Shanghai	Huashan Hospital, Fudan University	E04-159	female	76	2020-04-07	Blood	Unknown	K.pneumoniae
China	Shanghai	Huashan Hospital, Fudan University	E04-160	male	80	2020-04-07	Sputum	Emergency Intensive Care Unit	K.pneumoniae
China	Shanghai	Huashan Hospital, Fudan University	E04-161	male	93	2020-04-11	Urine	Digestive Gastroenterology	K.pneumoniae
China	Shanghai	Huashan Hospital, Fudan University	E04-162	male	63	2020-04-10	Shunt fluid	Emergency Intensive Care Unit	K.pneumoniae
China	Shanghai	Huashan Hospital, Fudan University	E04-163	male	79	2020-04-13	Sputum	Rehabilitation Medicine	K.pneumoniae
China	Shanghai	Huashan Hospital, Fudan University	E04-164	female	49	2020-04-15	Urine	Neurology	K.pneumoniae
China	Shanghai	Huashan Hospital, Fudan University	E04-165	female	67	2020-04-15	Pus	Infectious Diseases	K.pneumoniae
China	Shanghai	Huashan Hospital, Fudan University	E04-166	male	72	2020-04-17	Sputum	General Surgical Unit	K.pneumoniae
China	Shanghai	Huashan Hospital, Fudan University	E04-167	male	76	2020-04-16	Shunt fluid	General Surgical Unit	K.pneumoniae
China	Shanghai	Huashan Hospital, Fudan University	E04-168	male	69	2020-04-18	Sputum	Neurology	K.pneumoniae
China	Shanghai	Huashan Hospital, Fudan University	E04-169	male	97	2020-04-20	Sputum	Digestive Gastroenterology	K.pneumoniae
China	Shanghai	Huashan Hospital, Fudan University	E04-170	male	39	2020-04-20	Sputum	neurosurgery	K.pneumoniae
China	Shanghai	Huashan Hospital, Fudan University	E04-171	male	60	2020-04-22	Sputum	neurosurgery	K.pneumoniae
China	Shanghai	Huashan Hospital, Fudan University	E04-172	male	52	2020-04-22	Broncho-alveolar lavage	Respiratory Medicine	K.pneumoniae
China	Shanghai	Huashan Hospital, Fudan University	E04-173	male	92	2020-04-22	Sputum	Digestive Gastroenterology	K.pneumoniae
China	Shanghai	Huashan Hospital, Fudan University	E04-174	female	78	2020-04-23	Urine	Outpatient Department	K.pneumoniae
China	Shanghai	Huashan Hospital, Fudan University	E04-175	male	75	2020-04-24	Fluid	General Surgical Unit	K.pneumoniae
China	Shanghai	Huashan Hospital, Fudan University	E04-176	male	57	2020-04-25	Sputum	neurosurgery	K.pneumoniae
China	Shanghai	Huashan Hospital, Fudan University	E04-177	male	64	2020-04-24	Sputum	Infectious Diseases	K.pneumoniae
China	Shanghai	Huashan Hospital, Fudan University	E04-178	male	57	2020-04-25	Sputum	neurosurgery	K.pneumoniae
China	Shanghai	Huashan Hospital, Fudan University	E04-179	male	56	2020-04-25	Sputum	General Surgical Unit	K.pneumoniae
China	Shanghai	Huashan Hospital, Fudan University	E04-180	male	88	2020-04-25	Urine	Outpatient Department	K.pneumoniae
China	Shanghai	Huashan Hospital, Fudan University	E04-181	female	72	2020-04-27	Blood	Rheumatology and Immunology	K.pneumoniae
China	Shanghai	Huashan Hospital, Fudan University	E04-182	male	45	2020-04-29	Urine	Outpatient Department	K.pneumoniae
China	Shanghai	Huashan Hospital, Fudan University	E04-183	female	58	2020-04-29	Urine	Urology	K.pneumoniae
China	Shanghai	Huashan Hospital, Fudan University	E04-184	male	53	2020-04-29	Sputum	Outpatient Department	K.pneumoniae
China	Shanghai	Huashan Hospital, Fudan University	E04-185	female	79	2020-05-02	Blood	Emergency Department	K.pneumoniae
China	Shanghai	Huashan Hospital, Fudan University	E04-186	male	85	2020-05-03	Sputum	Emergency Department	K.pneumoniae
China	Shanghai	Huashan Hospital, Fudan University	E04-187	male	55	2020-05-06	Sputum	neurosurgery	K.pneumoniae
China	Shanghai	Huashan Hospital, Fudan University	E04-188	male	85	2020-05-06	Urine	Digestive Gastroenterology	K.pneumoniae
China	Shanghai	Huashan Hospital, Fudan University	E04-189	male	65	2020-05-07	Urine	Outpatient Department	K.pneumoniae
China	Shanghai	Huashan Hospital, Fudan University	E04-190	female	67	2020-05-07	Sputum	neurosurgery	K.pneumoniae
China	Shanghai	Huashan Hospital, Fudan University	E04-191	female	69	2020-05-08	Urine	Intensive Care Medicine	K.pneumoniae
China	Shanghai	Huashan Hospital, Fudan University	E04-192	female	78	2020-05-09	Urine	Antenatal	K.pneumoniae
China	Shanghai	Huashan Hospital, Fudan University	E04-193	male	85	2020-05-12	Sputum	Neurology	K.pneumoniae
China	Shanghai	Huashan Hospital, Fudan University	E04-194	male	95	2020-05-13	Sputum	Digestive Gastroenterology	K.pneumoniae
China	Shanghai	Huashan Hospital, Fudan University	E04-195	male	80	2020-05-19	Urine	Outpatient Department	K.pneumoniae
China	Shanghai	Huashan Hospital, Fudan University	E04-196	male	61	2020-05-23	Urine, clean-voided	Emergency Department	K.pneumoniae
China	Shanghai	Huashan Hospital, Fudan University	E04-197	female	73	2020-05-25	Urine	Emergency Department	K.pneumoniae
China	Shanghai	Huashan Hospital, Fudan University	E04-198	male	72	2020-05-25	Sputum	neurosurgery	K.pneumoniae
China	Shanghai	Huashan Hospital, Fudan University	E04-199	male	56	2020-05-25	Sputum	Rehabilitation Medicine	K.pneumoniae
China	Shanghai	Huashan Hospital, Fudan University	E04-200	male	38	2020-05-27	Sputum	Infectious Diseases	K.pneumoniae
China	guangzhou	1st Aff. Hosp. of Guangzhou Med. University	E05-101	male	82	2019-11-27	Sputum	Respiratory Medicine	K.pneumoniae
China	guangzhou	1st Aff. Hosp. of Guangzhou Med. University	E05-102	male	67	2020-04-24	Sputum	Respiratory Medicine	K.pneumoniae
China	guangzhou	1st Aff. Hosp. of Guangzhou Med. University	E05-103	female	65	2019-11-25	Urine	Other Departments	K.pneumoniae
China	guangzhou	1st Aff. Hosp. of Guangzhou Med. University	E05-104	female	59	2019-11-25	Urine	Outpatient Department	K.pneumoniae
China	guangzhou	1st Aff. Hosp. of Guangzhou Med. University	E05-105	male	82	2019-11-23	Sputum	Respiratory Medicine	K.pneumoniae
China	guangzhou	1st Aff. Hosp. of Guangzhou Med. University	E05-106	male	68	2019-11-22	Sputum	Respiratory Medicine	K.pneumoniae
China	guangzhou	1st Aff. Hosp. of Guangzhou Med. University	E05-107	female	50	2019-11-23	Sputum	Outpatient Department	K.pneumoniae
China	guangzhou	1st Aff. Hosp. of Guangzhou Med. University	E05-108	male	68	2020-08-01	Sputum	Respiratory Medicine	K.pneumoniae
China	guangzhou	1st Aff. Hosp. of Guangzhou Med. University	E05-109	male	53	2019-11-22	Sputum	Respiratory Medicine	K.pneumoniae
China	guangzhou	1st Aff. Hosp. of Guangzhou Med. University	E05-110	female	84	2019-11-22	Sputum	(General) Internal Medicine	K.pneumoniae
China	guangzhou	1st Aff. Hosp. of Guangzhou Med. University	E05-111	male	1	2019-11-21	Broncho-alveolar lavage	Pediatrics	K.pneumoniae
China	guangzhou	1st Aff. Hosp. of Guangzhou Med. University	E05-112	male	64	2019-11-20	Sputum	Respiratory Medicine	K.pneumoniae
China	guangzhou	1st Aff. Hosp. of Guangzhou Med. University	E05-113	male	44	2019-11-20	Sputum	Respiratory Medicine	K.pneumoniae
China	guangzhou	1st Aff. Hosp. of Guangzhou Med. University	E05-114	male	42	2019-11-18	Sputum	Intensive Care Medicine	K.pneumoniae
China	guangzhou	1st Aff. Hosp. of Guangzhou Med. University	E05-115	male	67	2019-11-22	Sputum	Thoracic Surgery	K.pneumoniae
China	guangzhou	1st Aff. Hosp. of Guangzhou Med. University	E05-116	male	65	2019-11-20	Sputum	Cardiology	K.pneumoniae
China	guangzhou	1st Aff. Hosp. of Guangzhou Med. University	E05-117	female	53	2019-11-18	Sputum	Respiratory Medicine	K.pneumoniae
China	guangzhou	1st Aff. Hosp. of Guangzhou Med. University	E05-118	female	69	2019-11-22	Urine	Outpatient Department	K.pneumoniae
China	guangzhou	1st Aff. Hosp. of Guangzhou Med. University	E05-119	female	70	2019-11-13	Urine	Orthopedics	K.pneumoniae
China	guangzhou	1st Aff. Hosp. of Guangzhou Med. University	E05-120	male	61	2019-11-13	Sputum	Respiratory Medicine	K.pneumoniae
China	guangzhou	1st Aff. Hosp. of Guangzhou Med. University	E05-121	male	62	2019-11-15	Sputum	Intensive Care Medicine	K.pneumoniae
China	guangzhou	1st Aff. Hosp. of Guangzhou Med. University	E05-122	male	50	2019-11-13	Sputum	Respiratory Medicine	K.pneumoniae
China	guangzhou	1st Aff. Hosp. of Guangzhou Med. University	E05-123	female	2m	2019-11-14	Sputum	Pediatrics	K.pneumoniae
China	guangzhou	1st Aff. Hosp. of Guangzhou Med. University	E05-124	male	75	2019-11-19	Sputum	Geriatrics	K.pneumoniae
China	guangzhou	1st Aff. Hosp. of Guangzhou Med. University	E05-125	female	77	2019-11-20	Sputum	Rheumatology and Immunology	K.pneumoniae
China	guangzhou	1st Aff. Hosp. of Guangzhou Med. University	E05-126	female	24	2019-11-15	Urine	Nephrology	K.pneumoniae
China	guangzhou	1st Aff. Hosp. of Guangzhou Med. University	E05-127	male	56	2019-11-13	Sputum	Radiation Therapy	K.pneumoniae
China	guangzhou	1st Aff. Hosp. of Guangzhou Med. University	E05-128	male	85	2019-12-09	Sputum	Other Surgical Departments	K.pneumoniae
China	guangzhou	1st Aff. Hosp. of Guangzhou Med. University	E05-129	female	47	2019-12-10	Urine	Rheumatology and Immunology	K.pneumoniae
China	guangzhou	1st Aff. Hosp. of Guangzhou Med. University	E05-130	female	40	2019-12-09	Sputum	Radiation Therapy	K.pneumoniae
China	guangzhou	1st Aff. Hosp. of Guangzhou Med. University	E05-131	female	36	2019-12-09	Sputum	Outpatient Department	K.pneumoniae
China	guangzhou	1st Aff. Hosp. of Guangzhou Med. University	E05-132	male	58	2019-12-17	Urine	Urology	K.pneumoniae
China	guangzhou	1st Aff. Hosp. of Guangzhou Med. University	E05-133	female	88	2019-12-10	Sputum	(General) Internal Medicine	K.pneumoniae
China	guangzhou	1st Aff. Hosp. of Guangzhou Med. University	E05-134	female	57	2019-12-11	Urine	Endocrinology	K.pneumoniae
China	guangzhou	1st Aff. Hosp. of Guangzhou Med. University	E05-135	male	53	2019-12-10	Sputum	Neurology	K.pneumoniae
China	guangzhou	1st Aff. Hosp. of Guangzhou Med. University	E05-136	male	68	2019-11-15	Sputum	Respiratory Medicine	K.pneumoniae
China	guangzhou	1st Aff. Hosp. of Guangzhou Med. University	E05-137	male	11	2019-12-01	Blood	Pediatrics	K.pneumoniae
China	guangzhou	1st Aff. Hosp. of Guangzhou Med. University	E05-138	male	1	2019-12-05	Broncho-alveolar lavage	Pediatrics	K.pneumoniae
China	guangzhou	1st Aff. Hosp. of Guangzhou Med. University	E05-139	male	4	2019-12-04	Blood	Pediatrics	K.pneumoniae
China	guangzhou	1st Aff. Hosp. of Guangzhou Med. University	E05-140	male	43	2019-12-05	Aspirate, fine-needle	Infectious Diseases	K.pneumoniae
China	guangzhou	1st Aff. Hosp. of Guangzhou Med. University	E05-141	male	85	2019-12-09	Sputum	Cardiology	K.pneumoniae
China	guangzhou	1st Aff. Hosp. of Guangzhou Med. University	E05-142	male	77	2020-01-07	Sputum	Respiratory Medicine	K.pneumoniae
China	guangzhou	1st Aff. Hosp. of Guangzhou Med. University	E05-143	male	1	2020-01-03	Sputum	Pediatrics	K.pneumoniae
China	guangzhou	1st Aff. Hosp. of Guangzhou Med. University	E05-144	female	73	2019-12-19	Urine	Outpatient Department	K.pneumoniae
China	guangzhou	1st Aff. Hosp. of Guangzhou Med. University	E05-145	female	43	2020-04-24	Sputum	Respiratory Medicine	K.pneumoniae
China	guangzhou	1st Aff. Hosp. of Guangzhou Med. University	E05-146	female	40	2019-12-25	Abdominal fluid	Other Surgical Departments	K.pneumoniae
China	guangzhou	1st Aff. Hosp. of Guangzhou Med. University	E05-147	female	59	2020-01-03	Sputum	Respiratory Medicine	K.pneumoniae
China	guangzhou	1st Aff. Hosp. of Guangzhou Med. University	E05-148	male	47	2020-01-04	Sputum	Other Surgical Departments	K.pneumoniae
China	guangzhou	1st Aff. Hosp. of Guangzhou Med. University	E05-149	male	63	2020-05-16	Urine	Geriatrics	K.pneumoniae
China	guangzhou	1st Aff. Hosp. of Guangzhou Med. University	E05-150	male	6m	2020-05-14	Broncho-alveolar lavage	Pediatrics	K.pneumoniae
China	guangzhou	1st Aff. Hosp. of Guangzhou Med. University	E05-151	male	48	2020-05-16	Urine	Orthopedics	K.pneumoniae
China	guangzhou	1st Aff. Hosp. of Guangzhou Med. University	E05-152	female	25	2020-08-11	Sputum	Respiratory Medicine	K.pneumoniae
China	guangzhou	1st Aff. Hosp. of Guangzhou Med. University	E05-153	male	57	2020-05-15	Sputum	Respiratory Medicine	K.pneumoniae
China	guangzhou	1st Aff. Hosp. of Guangzhou Med. University	E05-154	female	52	2020-05-14	Broncho-alveolar lavage	Respiratory Medicine	K.pneumoniae
China	guangzhou	1st Aff. Hosp. of Guangzhou Med. University	E05-155	male	43	2020-05-16	Urine	Outpatient Department	K.pneumoniae
China	guangzhou	1st Aff. Hosp. of Guangzhou Med. University	E05-156	male	84	2020-05-14	Sputum	Neurology	K.pneumoniae
China	guangzhou	1st Aff. Hosp. of Guangzhou Med. University	E05-157	male	67	2020-05-19	Broncho-alveolar lavage	Respiratory Medicine	K.pneumoniae
China	guangzhou	1st Aff. Hosp. of Guangzhou Med. University	E05-158	male	57	2020-05-19	Sputum	Intensive Care Medicine	K.pneumoniae
China	guangzhou	1st Aff. Hosp. of Guangzhou Med. University	E05-159	male	64	2020-05-19	Sputum	Rheumatology and Immunology	K.pneumoniae
China	guangzhou	1st Aff. Hosp. of Guangzhou Med. University	E05-160	female	13	2020-05-22	Broncho-alveolar lavage	Pediatrics	K.pneumoniae
China	guangzhou	1st Aff. Hosp. of Guangzhou Med. University	E05-161	male	73	2020-08-08	Broncho-alveolar lavage	Respiratory Medicine	K.pneumoniae
China	guangzhou	1st Aff. Hosp. of Guangzhou Med. University	E05-162	male	52	2020-05-22	Sputum	Respiratory Medicine	K.pneumoniae
China	guangzhou	1st Aff. Hosp. of Guangzhou Med. University	E05-163	female	12	2020-05-22	Sputum	Pediatrics	K.pneumoniae
China	guangzhou	1st Aff. Hosp. of Guangzhou Med. University	E05-164	male	77	2020-06-11	Sputum	Neurosurgery	K.pneumoniae
China	guangzhou	1st Aff. Hosp. of Guangzhou Med. University	E05-165	male	45	2020-06-13	Sputum	Respiratory Medicine	K.pneumoniae
China	guangzhou	1st Aff. Hosp. of Guangzhou Med. University	E05-166	male	44	2020-06-13	Sputum	Respiratory Medicine	K.pneumoniae
China	guangzhou	1st Aff. Hosp. of Guangzhou Med. University	E05-167	male	65	2020-06-11	Sputum	Respiratory Medicine	K.pneumoniae
China	guangzhou	1st Aff. Hosp. of Guangzhou Med. University	E05-168	male	63	2020-06-13	Sputum	Respiratory Medicine	K.pneumoniae
China	guangzhou	1st Aff. Hosp. of Guangzhou Med. University	E05-169	female	64	2020-06-18	Urine	Urology	K.pneumoniae
China	guangzhou	1st Aff. Hosp. of Guangzhou Med. University	E05-170	female	73	2020-06-18	Urine	Urology	K.pneumoniae
China	guangzhou	1st Aff. Hosp. of Guangzhou Med. University	E05-171	female	31	2020-06-23	Sputum	Respiratory Medicine	K.pneumoniae
China	guangzhou	1st Aff. Hosp. of Guangzhou Med. University	E05-172	female	88	2020-07-02	Sputum	Intensive Care Medicine	K.pneumoniae
China	guangzhou	1st Aff. Hosp. of Guangzhou Med. University	E05-173	male	54	2020-07-02	Catheter	Other Surgical Departments	K.pneumoniae
China	guangzhou	1st Aff. Hosp. of Guangzhou Med. University	E05-174	female	18	2019-09-07	Sputum	Intensive Care Medicine	K.pneumoniae
China	guangzhou	1st Aff. Hosp. of Guangzhou Med. University	E05-175	female	52	2020-07-02	Pleural fluid	Intensive Care Medicine	K.pneumoniae
China	guangzhou	1st Aff. Hosp. of Guangzhou Med. University	E05-176	female	61	2020-07-02	Aspirate, fine-needle	Other Surgical Departments	K.pneumoniae
China	guangzhou	1st Aff. Hosp. of Guangzhou Med. University	E05-177	male	65	2020-07-06	Wound	Plastic and Burns Surgery	K.pneumoniae
China	guangzhou	1st Aff. Hosp. of Guangzhou Med. University	E05-178	male	70	2020-07-07	Sputum	Intensive Care Medicine	K.pneumoniae
China	guangzhou	1st Aff. Hosp. of Guangzhou Med. University	E05-179	male	65	2020-07-07	Sputum	Respiratory Medicine	K.pneumoniae
China	guangzhou	1st Aff. Hosp. of Guangzhou Med. University	E05-180	female	53	2020-07-09	Urine	Urology	K.pneumoniae
China	guangzhou	1st Aff. Hosp. of Guangzhou Med. University	E05-181	male	91	2020-07-06	Sputum	Respiratory Medicine	K.pneumoniae
China	guangzhou	1st Aff. Hosp. of Guangzhou Med. University	E05-182	female	53	2020-07-06	Secretion	Plastic and Burns Surgery	K.pneumoniae
China	guangzhou	1st Aff. Hosp. of Guangzhou Med. University	E05-183	female	47	2020-07-13	Urine	Urology	K.pneumoniae
China	guangzhou	1st Aff. Hosp. of Guangzhou Med. University	E05-184	male	63	2019-09-06	Urine	Urology	K.pneumoniae
China	guangzhou	1st Aff. Hosp. of Guangzhou Med. University	E05-185	female	57	2020-07-21	Sputum	Respiratory Medicine	K.pneumoniae
China	guangzhou	1st Aff. Hosp. of Guangzhou Med. University	E05-186	male	66	2020-07-21	Broncho-alveolar lavage	Respiratory Medicine	K.pneumoniae
China	guangzhou	1st Aff. Hosp. of Guangzhou Med. University	E05-187	male	88	2020-07-17	Sputum	Respiratory Medicine	K.pneumoniae
China	guangzhou	1st Aff. Hosp. of Guangzhou Med. University	E05-188	male	85	2020-07-06	Urine	Respiratory Medicine	K.pneumoniae
China	guangzhou	1st Aff. Hosp. of Guangzhou Med. University	E05-189	female	61	2020-07-16	Sputum	Intensive Care Medicine	K.pneumoniae
China	guangzhou	1st Aff. Hosp. of Guangzhou Med. University	E05-190	female	80	2020-07-16	Sputum	Neurosurgery	K.pneumoniae
China	guangzhou	1st Aff. Hosp. of Guangzhou Med. University	E05-191	male	66	2020-07-22	Sputum	Thoracic Surgery	K.pneumoniae
China	guangzhou	1st Aff. Hosp. of Guangzhou Med. University	E05-192	male	56	2020-07-23	Sputum	Intensive Care Medicine	K.pneumoniae
China	guangzhou	1st Aff. Hosp. of Guangzhou Med. University	E05-193	male	34	2020-07-24	Sputum	Respiratory Medicine	K.pneumoniae
China	guangzhou	1st Aff. Hosp. of Guangzhou Med. University	E05-194	female	71	2020-07-28	Sputum	(General) Internal Medicine	K.pneumoniae
China	guangzhou	1st Aff. Hosp. of Guangzhou Med. University	E05-195	male	8m	2020-07-23	Urine	Outpatient Department	K.pneumoniae
China	guangzhou	1st Aff. Hosp. of Guangzhou Med. University	E05-196	male	69	2020-08-04	Sputum	Intensive Care Medicine	K.pneumoniae
China	guangzhou	1st Aff. Hosp. of Guangzhou Med. University	E05-197	male	80	2020-08-03	Broncho-alveolar lavage	Respiratory Medicine	K.pneumoniae
China	guangzhou	1st Aff. Hosp. of Guangzhou Med. University	E05-198	female	56	2020-08-03	Urine	Urology	K.pneumoniae
China	guangzhou	1st Aff. Hosp. of Guangzhou Med. University	E05-199	male	57	2020-08-03	Broncho-alveolar lavage	Oncology	K.pneumoniae
China	guangzhou	1st Aff. Hosp. of Guangzhou Med. University	E05-200	male	57	2020-08-04	Sputum	Hematology	K.pneumoniae

## Sheet: S5
Table S5 Primers used in this study.
Primers	Target	Sequence(5'→3')	Purpose	Reference
ramR-F	ramR	CTGCAGTGCCCGGTGAACCCTGGCGT	PCR	This study
ramR-R		CTGCAGATTTGCTGATTCAGCAGCGAC
acrR-F	acrR	GCTAAGCTGCCTGAGAGCAT	PCR	This study
acrR-R		ATGCAAATGCCGGAGAATAC
oqxR-F	oqxR	GTCACCAGAAAATGATTAATGCGC	PCR	This study
oqxR-R		GCCTTTGCCCGTGAAATCAG
rpsJ-F	rpsJ	TTGCGTCACTATGCTCATCC	PCR	This study
rpsJ-R		CCAGCTTTAGCGAAGTGACC
tetA-F	tet(A)	GCCTTTCCTTTGGGTTCTCT	PCR	This study
tetA-R		TGTCCGACAAGTTGCATGAT
tetL-F	tet(L)	CATTTGGTCTTATTGGATCG	PCR	This study
tetL-R		ATTACACTTCCGATTTCGG
tetM-F	tet(M)	ACAGAAAGCTTATTATATAAC	PCR	This study
tetM-R		TGGCGTGTCTATGATGTTCAC
tetX-F	tet(X)	CAATAATTGGTGGTGGACCC	PCR	This study
tetX-R		TTCTTACCTTGGACATCCCG
ramA-F	ramA	ATTTCCGCTCAGGTGATT	RT-PCR	doi:10.1128/AAC.03808-14
ramA-R		GTTGCAGATGCCATTTCG
oqxB-F	oqxB	TCATTGGCGGCGTGAAGA	RT-PCR	doi:10.1128/AAC.03808-14
oqxB-R		CGGCGTGTTGGTGAACTGC
acrB-F	acrB	CAGCTTAACGCCTCGATCATC	RT-PCR	doi: 10.3389/fmicb.2021.702006
acrB-R		CCAGCTCAATTTTGGCGACATC
rpoB-F	rpoB	AAGGCGAATCCAGCTTGTTVAGCC	RT-PCR	This study
rpoB-R		TGACGTTGCATGTTCGCACCCATCA
acrR_sg1_F		TAGTTAACTGAGAGTGGATCGTTG	CRISPR	This study
acrR_sg1_R		AAACCAACGATCCACTCTCAGTTA
acrR_sg2_F		TAGTGGTTTATCGTCCTACCTTTC	CRISPR	This study
acrR_sg2_R		AAACGAAAGGTAGGACGATAAACC
ramR_sg1_F		TAGTCCCTCGGCTTTGAAGCCATG	CRISPR	This study
ramR_sg1_R		AAACCATGGCTTCAAAGCCGAGGG
ramR_sg2_F		TAGTTGAAGCGTGTTTAAGGTCGA	CRISPR	This study
ramR_sg2_R		AAACTCGACCTTAAACACGCTTCA
I141T_UP_F		AAGAGAACGCGCGCAATATCT	PCR	This study
I141T_UP_R		AGATATTGCGCGCGTTCTCTT
I141T_DOWN_F		TCGGCTTTGAAGCCATGTGG	PCR	This study
I141T_DOWN_R		CCACATGGCTTCAAAGCCGA
F165L_DOWN_F		GAGATTATCGCCCTCGGCTTTG	PCR	This study
F165L_DOWN_R		CAAAGCCGAGGGCGATAATCTC
L58P_UP_F		TCAATTTTTGCGTTCCGCCGTT	PCR	This study
L58P_UP_R		AACGGCGGAACGCAAAAATTGA
L58P_DOWN_F		GGAGCTCAACGAAATGTGCCAG	PCR	This study
L58P_DOWN_R		CTGGCACATTTCGTTGAGCTCC
M1I_UP_F		ACGCTCATAACTCGCCAGGG	PCR	This study
M1I_UP_R		CCCTGGCGAGTTATGAGCGT
M1I_DOWN_F		TGGTTGTTTGAGCCACTGAACAT	PCR	This study
M1I_DOWN_R		ATGTTCAGTGGCTCAAACAACCA
acrR_F1		TCTCGCTTTTGATACGCTCG	PCR	This study
acrR_R1		GTTTATCGTCCTACCTTTCCGGGCTGATGGA
acrR_F2		GAAAGGTAGGACGATAAACCGGCTCAACA	PCR	This study
acrR_R2		AACATAGATCGGATCCAGCTG
ramR_F1		GGCGTAATCCAGATGGTCGTAG	PCR	This study
ramR_R1		TAAACACGCTTCACTCTTTGGACGAGCCA
ramR_F2		AAGAGTGAAGCGTGTTTAAGGTCGACGGC	PCR	This study
ramR_R2		TGCGAGGCGTCGAGAATTTT
lpxA_F	lpxA	CAGATCCTGGTTAACTTCGC	RT-PCR	This study
lpxA_R		TGGCGCTAACGTCGAAAT
lpxB_QF	lpxB	CGCTAAGCATTTCGACTTCC	RT-PCR	This study
lpxB_QR		CGCTTTATTGGCCATACCAT
LpxC_QF	lpxC	CGGGACTGCAGATATTCGAT	RT-PCR	This study
LpxC_QR		ACAATGGTTTTTCGCTGGAC
lpxD_F	lpxD	ATGGTAAACGGTCACATTAGCC	RT-PCR	This study
lpxD_R		GCTGGGCGATAACGTAGTTAT
lpxH_F	lpxH	ATGGATGTGAATCCACAGGC	RT-PCR	This study
lpxH_R		ATGAGTATGGCCGTGGATCA
lpxK_F	lpxH	CAATCATCTGCAGATCGTGC	RT-PCR	This study
lpxK_R		GAACCGGTGTTGATCCATCA
mpl_F	mpl	GAATCGCCTTCAGGTCATCA	RT-PCR	This study
mpl_R		CGAATATGACTGCGCCTTC
eptB_F	etpB	ACGTCTTCTGTCGCTGTTC	RT-PCR	This study
eptB_R		CCGAAGCGATAATCCCGTAG
lpxT-F	lpxT	CATCATCCCATGATCGCCAG	RT-PCR	This study
lpxT-R		ACACCTGATGCCGGTACA
lpxM_F	lpxM	GAAGCGATTATCGACGCCAT	RT-PCR	This study
lpxM_R		TCGATGATCGCTTTCCCCT
lpxP_F	lpxP	ATGTCCGGGAAGCAGAGTT	RT-PCR	This study
lpxP_R		CCTCTGGTTAATCGTGCAACT
lpxL_F	lpxL	AAAAAGGCGAAGTGGTGTG	RT-PCR	This study
lpxL_R		CAGGCTTTGGACATTTTCGC
msbA_1_F	msbA_1	TTTCCTGCTCGGAATCGAGG	RT-PCR	This study
msbA_1_R		GGGACCATTACCGTGGTCTT
msbA_2_F	msbA_2	CCTGCGGATTAAGTCTGCTC	RT-PCR	This study
msbA_2_R		GCGCAGCTGCGTCATACTT
pagP_F	pagP	AATGAGCCGGAGCACTATG	RT-PCR	This study
pagP_R		GCCAGTTCCCTTTCTCATCC
lpxL_2_F	lpxL_2	CCAACGATAACCCGCTGATT	RT-PCR	This study
lpxL_2_R		ACCAGAGAATTTCCCCCTCT
pET15-F	ramR	GGAATTCCATATGGTGGCTCGTCCAAAGAG	EMSA	This study
pET15-R		CCGCTCGAGTCATTTGGCGTCCGCCTCAT
ramA P-F	ramA promoter	AAAACGAATCGTCCTGCATGCCCAGGCAGCACCGCGCGAGCGCGCAGGTCGTCGGCAGCCTGAGCCGTTTCATCCGGCATCATGTGGATATATTTCCAGTC	EMSA	This study
ramA P-R		GACTGGAAATATATCCACATGATGCCGGATGAAACGGCTCAGGCTGCCGACGACCTGCGCGCTCGCGCGGTGCTGCCTGGGCATGCAGGACGATTCGTTTT
